# Supplementary material for: Interphase Influence on the Effective Thermal Conductivity Coefficients of Fiber Composites
Source: Materials (Basel). 2024 Dec 30;18(1):101. doi: 10.3390/ma18010101 (PMC11721174; doi:10.3390/ma18010101)
Supplement: Supplementary file 1 [file materials-18-00101-s001.zip]

Archive with 1 entries (1 files):
- materials-3367795-supplementary.ods
