# Supplementary material for: Interphase Influence on the Effective Thermal Conductivity Coefficients of Fiber Composites
Source: Materials (Basel). 2024 Dec 30;18(1):101. doi: 10.3390/ma18010101 (PMC11721174; doi:10.3390/ma18010101)
Supplement: Supplementary file 1 [file materials-18-00101-s001.zip › materials-3367795-supplementary.ods]

## Sheet: w_d5_g0.5_wpc10
1-5 system				2-5 system				3-5 system				4-5 system
	Interphase thickness	Effective thermal conductivity, fiber-interphase			Interphase thickness	Effective thermal conductivity, fiber-interphase			Interphase thickness	Effective thermal conductivity, fiber-interphase			Interphase thickness	Effective thermal conductivity, fiber-interphase
	0	10			0	39			0	1.2			0	1.2
	0.05	9.72186			0.05	37.8837			0.3	1.07941			0.3	1.16919
	0.1	9.48074			0.1	36.9176			0.6	1.00249			0.6	1.1421
	0.15	9.2579			0.15	36.0261			0.9	0.948054			0.9	1.11766
	0.2	9.05342			0.2	35.2089			1.2	0.90756			1.2	1.09599
	0.25	8.87149			0.25	34.4832			1.5	0.877077			1.5	1.07561
	0.3	8.69846			0.3	33.7932			1.8	0.853751			1.8	1.05711
	0.35	8.53915			0.35	33.1584			2.1	0.834694			2.1	1.03989
	0.4	8.40241			0.4	32.5901			2.4	0.819683			2.4	1.02469
	0.45	8.27474			0.45	32.0453			2.7	0.807023			2.7	1.01055
	0.5	8.13582			0.5	31.5551			3	0.79772			3	0.997869
density	Interphase thicknes	Effective thermal conductivity, RVE		density	Interphase thicknes	Effective thermal conductivity, RVE		density	Interphase thicknes	Effective thermal conductivity, RVE		density	Interphase thicknes	Effective thermal conductivity, RVE
0.2	0	0.295153		0.2	0	0.298739		0.2	0	0.266652		0.2	0	0.266652
0.2	0.01	0.296073		0.2	0.01	0.299722		0.2	0.1	0.271846		0.2	0.1	0.267714
0.2	0.02	0.296998		0.2	0.02	0.30071		0.2	0.2	0.277442		0.2	0.2	0.268794
0.2	0.03	0.297929		0.2	0.03	0.301705		0.2	0.3	0.283317		0.2	0.3	0.269885
0.2	0.04	0.298869		0.2	0.04	0.30271		0.2	0.4	0.289531		0.2	0.4	0.270993
0.2	0.05	0.29982		0.2	0.05	0.303726		0.2	0.5	0.29619		0.2	0.5	0.272111
0.2	0.06	0.300775		0.2	0.06	0.304748		0.2	0.6	0.303243		0.2	0.6	0.273247
0.2	0.07	0.301736		0.2	0.07	0.305776		0.2	0.7	0.310865		0.2	0.7	0.274482
0.2	0.08	0.302706		0.2	0.08	0.306813		0.2	0.8	0.318541		0.2	0.8	0.275557
0.2	0.09	0.303682		0.2	0.09	0.307859		0.2	0.9	0.326907		0.2	0.9	0.276737
0.2	0.1	0.304666		0.2	0.1	0.308913		0.2	1	0.335798		0.2	1	0.27793
0.4	0	0.449813		0.4	0	0.462317		0.4	0	0.360017		0.4	0	0.360017
0.4	0.01	0.452992		0.4	0.01	0.465796		0.4	0.1	0.375233		0.4	0.1	0.363088
0.4	0.02	0.456216		0.4	0.02	0.469326		0.4	0.2	0.392191		0.4	0.2	0.36623
0.4	0.03	0.459485		0.4	0.03	0.472909		0.4	0.3	0.410675		0.4	0.3	0.369425
0.4	0.04	0.462802		0.4	0.04	0.476546		0.4	0.4	0.431026		0.4	0.4	0.3727
0.4	0.05	0.466163		0.4	0.05	0.480234		0.4	0.5	0.453839		0.4	0.5	0.376025
0.4	0.06	0.469573		0.4	0.06	0.483979		0.4	0.6	0.479194		0.4	0.6	0.379428
0.4	0.07	0.473031		0.4	0.07	0.487781		0.4	0.7	0.50819		0.4	0.7	0.383159
0.4	0.08	0.476542		0.4	0.08	0.491642		0.4	0.8	0.539286		0.4	0.8	0.386415
0.4	0.09	0.480108		0.4	0.09	0.495569		0.4	0.9	0.575589		0.4	0.9	0.390025
0.4	0.1	0.483721		0.4	0.1	0.49955		0.4	1	0.617503		0.4	1	0.393697
0.6	0	0.748692		0.6	0	0.789992		0.6	0	0.500917		0.6	0	0.500917
0.6	0.01	0.759141		0.6	0.01	0.802001		0.6	0.1	0.538184		0.6	0.1	0.508267
0.6	0.02	0.769883		0.6	0.02	0.814372		0.6	0.2	0.582396		0.6	0.2	0.515874
0.6	0.03	0.780917		0.6	0.03	0.827111		0.6	0.3	0.634436		0.6	0.3	0.523707
0.6	0.04	0.792273		0.6	0.04	0.84025		0.6	0.4	0.697432		0.6	0.4	0.531828
0.6	0.05	0.803953		0.6	0.05	0.853802		0.6	0.5	0.777678		0.6	0.5	0.54018
0.6	0.06	0.81599		0.6	0.06	0.867802		0.6	0.562105	0.840208		0.6	0.6	0.548841
0.6	0.07	0.828384		0.6	0.07	0.882258						0.6	0.7	0.558449
0.6	0.08	0.841151		0.6	0.08	0.897188						0.6	0.8	0.566991
0.6	0.09	0.854302		0.6	0.09	0.912616						0.6	0.9	0.57658
0.6	0.1	0.86786		0.6	0.1	0.928568						0.6	1	0.586473
density	Interphase thicknes	Effective thermal conductivity, RVE		density	Interphase thicknes	Effective thermal conductivity, RVE		density	Interphase thicknes	Effective thermal conductivity, RVE		density	Interphase thicknes	Effective thermal conductivity, RVE
0.2	0	0.295153		0.2	0	0.298739		0.2	0	0.266652		0.2	0	0.266652
0.2	0.05	0.299817		0.2	0.05	0.303726		0.2	0.3	0.283336		0.2	0.3	0.269878
0.2	0.1	0.304666		0.2	0.1	0.308912		0.2	0.6	0.303275		0.2	0.6	0.273235
0.2	0.15	0.3097		0.2	0.15	0.314306		0.2	0.9	0.327028		0.2	0.9	0.276723
0.2	0.2	0.314946		0.2	0.2	0.319937		0.2	1.2	0.355474		0.2	1.2	0.280357
0.2	0.25	0.320393		0.2	0.25	0.325789		0.2	1.5	0.389967		0.2	1.5	0.2841
0.2	0.3	0.326053		0.2	0.3	0.331882		0.2	1.8	0.432418		0.2	1.8	0.287992
0.2	0.35	0.331942		0.2	0.35	0.338231		0.2	2.1	0.485473		0.2	2.1	0.292016
0.2	0.4	0.338089		0.2	0.4	0.34486		0.2	2.4	0.554187		0.2	2.4	0.296219
0.2	0.45	0.34448		0.2	0.45	0.351763		0.2	2.7	0.647643		0.2	2.7	0.300585
0.2	0.5	0.351112		0.2	0.5	0.358968		0.2	2.76712	0.674416		0.2	3	0.305131
0.4	0	0.449813		0.4	0	0.462317		0.4	0	0.360017		0.4	0	0.360017
0.4	0.05	0.466154		0.4	0.05	0.480231		0.4	0.3	0.410738		0.4	0.3	0.369404
0.4	0.1	0.48372		0.4	0.1	0.49955		0.4	0.6	0.479312		0.4	0.6	0.379392
0.4	0.15	0.502609		0.4	0.15	0.520422		0.4	0.9	0.576122		0.4	0.9	0.389982
0.4	0.2	0.522967		0.4	0.2	0.543027		0.4	1.2	0.726928		0.4	1.2	0.401272
0.4	0.25	0.54499		0.4	0.25	0.567592		0.4	1.23906	0.754098		0.4	1.5	0.413199
0.4	0.3	0.568847		0.4	0.3	0.594367		0.6	0	0.500917		0.4	1.8	0.425903
0.4	0.35	0.594802		0.4	0.35	0.623675		0.6	0.3	0.634616		0.4	2.1	0.439417
0.4	0.4	0.623185		0.4	0.4	0.655885		0.6	0.562105	0.841164		0.4	2.4	0.453943
0.4	0.45	0.654289		0.4	0.45	0.691434						0.4	2.7	0.469476
0.4	0.5	0.688384		0.4	0.5	0.730872						0.4	3	0.48622
0.6	0	0.748692		0.6	0	0.789992						0.6	0	0.500917
0.6	0.05	0.803923		0.6	0.05	0.853793						0.6	0.3	0.523656
0.6	0.1	0.867853		0.6	0.1	0.928566						0.6	0.6	0.54875
0.6	0.15	0.942587		0.6	0.15	1.01739						0.6	0.9	0.576467
0.6	0.2	1.03135		0.6	0.2	1.1249						0.6	1.2	0.607409
0.6	0.25	1.13881		0.6	0.25	1.25803						0.6	1.5	0.641878
0.6	0.3	1.27189		0.6	0.3	1.42783						0.6	1.8	0.680912
0.6	0.35	1.44193		0.6	0.35	1.65319						0.6	2.1	0.72553
0.6	0.4	1.66934		0.6	0.4	1.97008						0.6	2.4	0.778042
0.6	0.45	1.99349		0.6	0.45	2.45754						0.6	2.6981	0.841164
0.6	0.5	2.5089		0.6	0.5	3.34359
